# Supplementary material for: Both Positive and Negative Selection Pressures Contribute to the Polymorphism Pattern of the Duplicated Human CYP21A2 Gene
Source: PLoS One. 2013 Nov 29;8(11):e81977. doi: 10.1371/journal.pone.0081977 (PMC3843699; doi:10.1371/journal.pone.0081977)
Supplement: Table S4 — CYP21A2 haplotype variants and their segregating sites. RCCX structures assigned to a particular haplotype are indicated in column 2. Column 3-56 indicate the segregating sites, bold numbers indicate the segregating sites of the current study, normal numbers indicate the sites being absent in the current study, but described in a recent study [13]. The concordance with ancestral MHC haplotype from external database (GenBank) is indicated in column RCCX. Four variants of RCCX structure-CYP21A2 haplotype variants agreed with the sequences of COX, DBB, MCF and QBL cell lines. The CYP21A2 sequence in the PGF cell line deviated from the h58 haplotype by one nucleotide (PGF -1). (XLS) [file pone.0081977.s004.xls]

## Sheet: CYP21A2 haplotypes
Name of CYP21A2 haplotype variant	related RCCX structure variant (in this study)	-121	-82	-81	-4	118	138	398	422	426	456	505	516	523	549	563	592	598	605	624	628	633	634	659	668	687	697	864	865	1109	1116	1126	1425	1426	1562	1591	1650	1688	1794	2212	2252	2371	2663	2697	2705	2725	2764	2888	3080
h01	LA	C	C	A	C	T	A	T	C	T	T	A	T	C	C	G	G	G	C	A	G	C	A	A	G	A	G	C	G	C	T	C	A	C	C	G	G	G	G	G	T	T	G	A	A	G	C	C	T
h02	LA, LALB	C	C	A	C	T	A	T	C	T	T	A	T	C	C	G	G	G	C	A	G	C	A	A	G	A	G	C	G	C	T	C	A	C	C	C	G	G	G	G	T	T	G	A	A	G	C	C	T
h03	LALB	C	C	A	C	T	A	T	C	T	T	A	T	C	C	G	G	G	C	A	G	C	A	A	G	A	G	C	G	C	T	C	A	C	C	C	G	G	G	G	T	T	G	G	A	G	C	C	T
h04	LALB, LALALB	C	C	A	C	T	A	T	C	T	T	A	T	C	C	G	G	G	C	A	G	C	A	A	G	A	G	C	G	C	T	C	A	C	C	C	G	G	G	G	C	T	G	A	A	G	C	C	T
h05	LALB	C	C	A	C	T	A	T	C	T	T	A	T	C	C	G	G	G	C	A	G	C	A	A	G	A	G	C	G	C	T	C	A	C	C	C	G	G	G	G	C	T	G	G	A	G	C	C	T
h06	LALB	C	C	A	C	T	A	T	C	T	T	A	T	C	C	G	G	G	C	A	G	C	A	A	G	A	G	C	G	C	T	C	A	C	C	C	G	G	G	G	C	T	G	G	G	G	C	C	T
h07		C	C	A	C	T	A	T	C	T	T	A	T	C	C	G	G	G	C	A	G	C	A	A	G	A	G	C	G	C	T	C	G	T	C	C	G	G	G	G	C	T	G	G	G	G	C	C	T
h08	LALB	C	C	A	C	T	A	T	C	T	T	A	T	C	C	G	G	G	C	A	G	C	A	A	G	A	G	C	G	C	T	C	G	T	C	C	C	G	G	G	C	T	G	G	G	G	C	C	T
h09		C	C	A	C	T	A	T	C	T	T	A	T	C	C	G	G	G	C	A	G	C	A	A	G	A	G	T	G	C	T	C	A	C	C	C	G	G	G	G	C	T	G	A	A	G	C	C	T
h10		C	C	A	C	T	A	T	C	T	T	A	T	C	C	G	G	G	C	A	G	C	A	C	G	A	G	C	G	C	T	C	A	C	C	C	G	G	G	G	C	T	G	A	A	G	C	C	T
h11	LALB	C	C	A	C	T	A	T	C	T	T	A	T	C	C	G	G	G	C	A	G	C	A	G	G	A	G	C	G	C	T	C	A	C	C	C	G	G	G	G	C	T	G	A	A	G	C	C	T
h12	LALB	C	C	A	C	T	A	T	C	T	T	A	T	C	C	G	G	G	C	A	G	C	A	A	G	A	G	C	G	C	T	C	A	C	C	C	G	G	G	G	C	T	G	A	A	G	C	C	T
h13	LALB, LALASB	C	C	A	C	T	A	T	C	T	T	A	T	C	C	G	G	G	C	A	G	C	A	C	G	A	G	C	G	C	T	C	A	C	C	C	G	G	G	G	C	T	G	A	A	G	C	C	T
h14		C	C	A	C	T	A	T	C	T	T	A	T	C	C	G	G	G	C	A	G	C	A	C	G	A	G	C	G	C	T	C	A	C	C	C	G	G	C	G	C	T	G	A	A	G	C	C	T
h15		C	C	A	C	T	A	T	C	T	T	A	T	C	C	G	G	G	C	A	G	C	A	G	G	A	G	C	G	C	T	C	A	C	C	C	G	G	G	G	C	T	G	A	A	G	C	C	T
h16		C	C	A	C	T	A	T	C	T	C	A	T	C	C	G	G	G	C	A	G	C	A	A	G	A	G	C	G	C	T	C	A	C	C	C	G	G	G	G	T	T	G	A	A	G	C	C	T
h17	LALB	C	C	A	C	T	A	T	C	T	C	A	T	C	C	G	G	G	C	A	G	C	A	A	G	A	G	C	G	C	T	C	A	C	C	C	G	G	G	G	T	T	G	G	A	G	C	C	T
h18		C	C	A	C	T	A	T	C	T	C	A	T	C	C	G	G	G	C	A	G	C	A	C	G	A	G	C	G	C	T	C	A	C	C	C	G	G	G	G	T	T	G	A	A	G	C	C	T
h19		C	C	A	C	T	A	T	C	T	C	A	T	C	C	G	G	G	C	A	G	C	A	C	G	A	G	C	G	C	T	C	A	C	C	C	G	G	G	G	C	T	G	A	A	G	C	C	T
h20		C	C	A	C	T	A	T	A	T	C	A	T	C	C	G	G	G	C	A	G	C	A	A	G	G	G	C	G	C	T	C	A	C	C	C	G	G	G	G	C	T	G	G	G	G	T	C	T
h21		C	C	A	C	T	A	T	C	T	T	A	T	C	C	G	G	G	C	A	G	C	A	C	G	A	G	C	G	C	C	G	A	C	C	C	G	G	G	G	C	T	G	A	A	G	C	C	T
h22		C	C	A	C	T	A	T	A	T	C	A	T	C	C	G	G	G	C	A	G	C	A	A	G	G	G	C	G	C	T	C	A	C	C	C	G	G	G	G	C	T	G	G	G	G	T	C	T
h23	LASB	C	C	A	C	T	A	T	A	T	C	A	T	C	C	G	G	G	C	A	G	C	A	A	G	G	G	C	G	C	T	C	A	C	C	C	G	G	G	G	C	T	G	G	G	G	T	C	C
h24		C	C	A	C	T	A	T	A	T	C	A	T	C	C	G	G	G	C	A	G	C	A	A	G	G	G	C	G	C	T	C	A	C	T	G	G	G	G	G	C	T	G	G	G	G	C	C	T
h25		C	C	A	C	T	A	T	A	T	C	A	T	C	C	G	G	G	C	A	G	C	A	A	G	G	G	C	G	C	T	C	A	C	T	G	G	G	G	G	C	T	T	G	G	G	C	C	T
h26	SB	C	C	A	C	T	A	T	A	T	C	A	T	C	C	G	G	G	C	A	G	C	A	C	G	G	G	C	G	C	T	C	A	C	C	C	G	G	G	G	C	T	G	G	G	G	T	C	T
h27	LALB	C	C	A	C	T	A	T	A	T	C	A	T	C	C	G	G	G	C	A	G	C	A	C	G	G	G	C	G	C	T	C	A	C	T	G	G	G	G	G	C	T	G	G	G	G	C	C	T
h28	SB	C	C	A	C	T	A	T	A	T	C	A	T	C	C	G	G	G	C	A	G	C	A	C	G	G	G	T	G	C	T	C	A	C	C	C	G	G	G	G	C	T	G	G	G	G	T	C	T
h29	LALA	C	C	A	C	T	A	T	A	T	C	A	T	C	C	G	G	G	C	A	G	C	A	C	G	G	C	C	G	A	C	C	A	C	T	G	G	G	G	G	C	T	G	G	G	G	C	C	T
h30		C	C	A	C	T	A	T	A	T	C	A	T	C	C	G	G	G	C	A	T	C	A	C	G	G	C	C	G	A	C	C	A	C	T	G	G	G	G	G	C	T	G	G	G	G	C	C	T
h31		C	C	A	C	T	A	T	A	T	C	A	T	C	C	G	G	A	C	A	G	C	A	A	G	G	G	C	G	C	T	C	A	C	T	G	G	G	G	G	C	T	G	G	G	A	C	C	T
h32	LASB	C	C	A	C	T	A	T	A	T	C	A	T	C	C	G	G	G	C	A	G	C	A	A	G	G	G	C	G	C	T	C	A	C	C	C	G	G	G	G	C	T	G	G	G	G	T	C	T
h33		C	C	A	C	T	A	T	A	T	C	A	T	C	C	G	G	G	C	A	G	C	A	C	G	G	G	T	G	C	T	C	A	C	C	C	G	G	G	G	C	T	G	G	G	G	T	C	T
h34	LASBSB	C	C	A	C	T	A	T	A	T	C	A	T	C	C	C	G	G	C	A	G	C	A	A	G	G	G	C	G	C	T	C	G	T	C	G	G	T	G	G	C	T	G	G	G	G	T	C	T
h35		C	C	A	C	T	A	T	A	T	C	A	T	C	C	C	G	G	C	A	G	C	A	C	G	G	G	C	G	C	T	C	G	T	C	G	G	T	G	G	C	T	G	G	G	G	T	C	T
h36		C	C	A	C	T	A	T	A	T	C	A	T	C	A	G	G	G	C	A	G	C	A	A	G	G	G	C	G	C	T	C	G	T	C	G	G	T	G	G	C	T	G	G	G	G	T	C	T
h37	LASB	C	C	A	C	T	A	C	A	T	C	A	T	C	C	G	G	G	A	A	G	C	A	A	G	G	G	T	G	C	T	C	A	C	C	C	G	G	G	G	T	T	G	G	G	G	C	C	C
h38	LASB	C	C	A	C	T	A	C	A	T	C	A	T	C	C	G	G	G	A	A	G	C	A	A	G	G	G	T	G	C	T	C	A	C	C	C	G	G	G	G	C	T	G	G	G	G	C	C	C
h39		C	C	A	C	T	A	C	A	T	C	A	T	C	C	G	G	G	A	A	G	C	A	A	A	G	G	C	A	C	T	C	A	C	C	C	G	G	G	G	T	T	G	G	G	G	C	C	C
h40	LASB	C	C	A	C	T	A	C	A	T	C	A	T	C	C	G	G	G	A	A	G	C	A	A	A	G	G	T	G	C	T	C	A	C	C	C	G	G	G	G	T	T	G	G	G	G	C	C	C
h41	LA	T	C	A	C	T	A	C	A	T	C	A	T	C	C	G	G	G	A	A	G	C	A	C	G	G	G	T	G	C	T	C	A	C	C	C	G	G	G	G	T	T	G	G	G	G	C	C	C
h42		C	C	A	C	T	A	C	A	T	C	A	T	C	C	G	G	G	A	G	T	G	G	A	G	G	G	T	G	C	T	C	A	C	C	C	G	G	G	G	C	T	G	A	A	G	T	C	C
h43	LASB	C	C	A	C	T	A	C	A	T	C	A	T	C	C	G	G	G	A	G	T	G	G	A	G	G	G	T	G	C	T	C	A	C	C	C	G	G	G	G	C	T	G	G	G	G	C	C	C
h44	LA	C	C	A	C	T	A	C	A	T	C	A	T	C	C	G	G	G	C	A	G	C	A	C	G	G	G	C	G	A	C	C	A	C	C	C	G	G	G	A	C	T	G	G	G	G	T	C	T
h45	LASB	C	C	C	C	T	A	C	A	T	C	A	T	C	C	G	A	G	C	A	G	C	A	C	G	G	G	T	G	C	T	C	A	C	C	C	G	G	G	G	C	T	G	G	G	G	T	C	T
h46	LASB	C	C	A	C	T	C	T	A	T	T	A	T	C	C	G	G	G	G	A	G	C	A	A	G	G	G	T	G	C	T	C	G	T	C	C	C	G	G	G	C	T	G	G	G	G	C	C	T
h47		C	C	A	C	T	C	T	A	T	C	A	T	C	C	G	G	G	A	A	G	C	A	C	G	G	G	C	G	C	T	C	G	T	C	G	C	G	G	G	C	T	G	G	G	G	C	C	T
h48	LASALB	C	C	A	C	T	C	T	A	T	C	A	T	C	C	G	G	G	A	A	G	C	A	C	G	G	G	T	G	C	T	C	G	T	C	G	C	G	G	G	C	T	G	G	G	G	C	C	T
h49	LASA	C	C	A	C	T	C	T	A	T	C	A	T	C	C	G	G	G	C	A	G	C	A	A	G	G	G	C	G	C	T	G	A	C	C	C	G	G	G	G	C	C	G	G	G	G	T	C	T
h50		C	C	A	C	T	C	T	A	T	C	A	T	C	C	G	G	G	G	A	G	C	A	A	G	G	G	T	G	C	T	C	G	T	C	C	C	G	G	G	C	T	G	G	G	G	C	C	T
h51		C	C	A	C	T	C	T	A	A	T	A	T	C	C	G	G	G	G	A	G	C	A	A	G	G	G	T	G	C	T	C	G	T	C	C	C	G	G	G	C	T	G	G	G	G	C	C	T
h52		C	C	A	C	T	C	C	A	T	C	A	T	T	C	G	G	G	C	A	G	C	A	C	G	G	G	C	G	C	T	C	A	C	C	C	G	G	G	G	C	T	G	G	G	G	T	C	T
h53		C	C	A	C	C	A	T	A	T	C	A	T	C	C	G	G	G	C	A	G	C	A	C	G	G	G	C	G	C	T	C	A	C	T	G	G	G	G	G	C	T	G	G	G	G	C	C	T
h54	LASB	C	C	A	C	C	C	T	A	T	C	A	T	C	C	G	G	G	G	A	G	C	A	A	G	G	G	T	G	C	T	C	G	T	C	C	C	G	G	G	C	T	G	G	G	G	C	C	T
h55		C	C	A	C	C	C	T	A	T	C	A	T	C	C	G	G	G	C	A	G	C	A	A	G	G	G	C	G	C	T	C	G	T	C	C	C	G	G	G	T	T	G	G	G	G	C	T	T
h56	LALA	C	C	A	C	C	C	T	A	T	C	A	T	C	C	G	G	G	C	A	G	C	A	A	G	G	G	C	G	C	T	C	G	T	C	C	C	G	G	G	C	T	G	G	G	G	C	T	T
h57		C	C	A	C	C	C	T	A	T	C	A	T	C	C	G	G	G	C	A	G	C	A	A	G	G	G	C	G	A	C	G	G	T	C	C	C	G	G	G	C	T	G	G	G	G	C	T	T
h58	LALA, LALB	C	C	A	C	C	C	C	A	T	C	A	T	C	C	G	G	G	C	A	G	C	A	A	G	G	G	C	G	C	T	C	A	C	C	C	G	G	G	G	C	T	G	G	G	G	C	C	T
h59		C	C	A	C	C	C	C	A	T	C	G	G	C	C	G	G	G	C	A	G	C	A	A	G	G	G	C	G	C	T	C	A	C	C	C	G	G	G	G	C	T	G	G	G	G	C	C	T
h60		C	C	A	T	T	A	T	A	T	C	A	T	C	C	G	G	G	C	A	G	C	A	C	G	G	G	C	G	C	T	C	A	C	C	C	G	G	G	G	C	T	G	G	G	G	T	C	T
h61	LASB	C	C	A	T	T	C	T	A	T	C	A	T	C	C	G	G	G	C	A	G	C	A	C	G	G	G	C	G	C	T	C	A	C	C	C	G	G	G	G	C	T	G	G	G	G	T	C	T
h62	LALA	C	T	A	C	T	A	T	A	T	C	A	T	C	C	G	G	G	C	A	G	C	A	C	G	G	C	C	G	A	C	C	A	C	T	G	G	G	G	G	C	T	G	G	G	G	C	C	T
[truncated: 8 more columns]
